# Supplementary material for: Revision of the genus Ceriantheomorphe (Cnidaria, Anthozoa, Ceriantharia) with description of a new species from the Gulf of Mexico and northwestern Atlantic
Source: Zookeys. 2019 Sep 9;874:127–48. doi: 10.3897/zookeys.874.35835 (PMC6746745; doi:10.3897/zookeys.874.35835)
Supplement: XML Treatment for Ceriantheomorphe brasiliensis [file zookeys.874.35835-treatment2.xml]

<!DOCTYPE tp:taxon-treatment
  PUBLIC "-//TaxonX//DTD Taxonomic Treatment Publishing DTD v0 20100105//EN" "tax-treatment-NSO.dtd">
<tp:taxon-treatment xmlns:tp="http://www.plazi.org/taxpub"><tp:treatment-meta><kwd-group><label>Taxon classification</label><kwd><named-content xmlns:xlink="http://www.w3.org/1999/xlink" content-type="kingdom">Animalia</named-content></kwd><kwd><named-content xmlns:xlink="http://www.w3.org/1999/xlink" content-type="order">Spirularia</named-content></kwd><kwd><named-content xmlns:xlink="http://www.w3.org/1999/xlink" content-type="family">Cerianthidae</named-content></kwd></kwd-group><mixed-citation publication-type="journal"><person-group><name><surname>Lopes</surname><given-names>Celine S.S.</given-names></name><name><surname>Ceriello</surname><given-names>Hellen</given-names></name><name><surname>Morandini</surname><given-names>André C.</given-names></name><name><surname>Stampar</surname><given-names>Sérgio N.</given-names></name></person-group><article-title>Revision of the genus <italic><tp:taxon-name><tp:taxon-name-part taxon-name-part-type="genus" reg="Ceriantheomorphe">Ceriantheomorphe</tp:taxon-name-part></tp:taxon-name></italic> (<tp:taxon-name><tp:taxon-name-part taxon-name-part-type="phylum">Cnidaria</tp:taxon-name-part></tp:taxon-name>, <tp:taxon-name><tp:taxon-name-part taxon-name-part-type="class">Anthozoa</tp:taxon-name-part></tp:taxon-name>, <tp:taxon-name><tp:taxon-name-part taxon-name-part-type="order">Ceriantharia</tp:taxon-name-part></tp:taxon-name>) with description of a new species from the Gulf of Mexico and northwestern Atlantic</article-title><source>Zookeys</source><day>09</day><month>9</month><year>2019</year><volume>874</volume><fpage>127</fpage><lpage>148</lpage><pub-id pub-id-type="doi">10.3897/zookeys.874.35835</pub-id></mixed-citation></tp:treatment-meta><tp:nomenclature><tp:taxon-name><object-id xmlns:xlink="http://www.w3.org/1999/xlink" content-type="arpha" xlink:type="simple">D2A61343A5855194A6177055A4AA4330</object-id>
                <tp:taxon-name-part taxon-name-part-type="genus" reg="Ceriantheomorphe">Ceriantheomorphe</tp:taxon-name-part>
                <tp:taxon-name-part taxon-name-part-type="species" reg="brasiliensis">brasiliensis</tp:taxon-name-part>
              </tp:taxon-name><tp:taxon-authority>(Mello-Leitão, 1919)</tp:taxon-authority><tp:taxon-status xmlns:xlink="http://www.w3.org/1999/xlink" xlink:type="simple">comb. nov.</tp:taxon-status><xref ref-type="fig" rid="F1">Fig. 1 A–C</xref><tp:nomenclature-citation-list><tp:nomenclature-citation><tp:taxon-name>
                    <tp:taxon-name-part taxon-name-part-type="genus" reg="Cerianthus">Cerianthus</tp:taxon-name-part> <tp:taxon-name-part taxon-name-part-type="species" reg="brasiliensis">brasiliensis</tp:taxon-name-part></tp:taxon-name><comment>Mello-Leitão, 1919: 38–39.</comment></tp:nomenclature-citation><tp:nomenclature-citation><tp:taxon-name>
                    <tp:taxon-name-part taxon-name-part-type="genus" reg="Ceriantheomorphe">Ceriantheomorphe</tp:taxon-name-part> <tp:taxon-name-part taxon-name-part-type="species" reg="brasiliensis">brasiliensis</tp:taxon-name-part></tp:taxon-name><comment>sensu <xref ref-type="bibr" rid="B4">Carlgren 1931</xref>: 2–6; <xref ref-type="bibr" rid="B5">Carlgren 1940</xref>: 6, 11–12; <xref ref-type="bibr" rid="B6">Carlgren and Hedgpeth 1952</xref>: 148, 169–170; <xref ref-type="bibr" rid="B9">Frey 1970</xref>: 309; <xref ref-type="bibr" rid="B23">Molodtsova 2009</xref>: 365–367; <xref ref-type="bibr" rid="B31">Stampar et al. 2010</xref>: 205–209; <xref ref-type="bibr" rid="B28">Silveira and Morandini 2011</xref>: 3; <xref ref-type="bibr" rid="B27">Rodriguez et al. 2011</xref>: 52, 54–55; <xref ref-type="bibr" rid="B30">Spier et al. 2012</xref>: 1–3; <xref ref-type="bibr" rid="B32">Stampar et al. 2012</xref>: 5–6, 9; <xref ref-type="bibr" rid="B33">Stampar et al. 2014a</xref>: 2, 5, 8; <xref ref-type="bibr" rid="B35">Stampar et al. 2014b</xref>: 344, 347, 351, 353; <xref ref-type="bibr" rid="B34">Stampar and Morandini 2014</xref>: 2; <xref ref-type="bibr" rid="B40">Vieira and Stampar 2014</xref>: 370; <xref ref-type="bibr" rid="B36">Stampar et al. 2015</xref>: 3; <xref ref-type="bibr" rid="B10">González-Muñoz et al. 2016</xref>: 5, 9; <xref ref-type="bibr" rid="B37">Stampar et al. 2016</xref>: 64, 67, 68.</comment></tp:nomenclature-citation><tp:nomenclature-citation><tp:taxon-name>
                    <tp:taxon-name-part taxon-name-part-type="genus" reg="Ceriantheomorphe">Ceriantheomorphe</tp:taxon-name-part> <tp:taxon-name-part taxon-name-part-type="species" reg="brasiliensis">brasiliensis</tp:taxon-name-part></tp:taxon-name><comment>(not) – <xref ref-type="bibr" rid="B12">Hedgpeth 1954</xref>: 286.</comment></tp:nomenclature-citation></tp:nomenclature-citation-list></tp:nomenclature><tp:treatment-sec sec-type="material" id="SECID0ED5AE"><title>Material examined (16 specimens).</title><p><bold>Holotype</bold>: MNRJ 200 • adult individual (16.5 cm long), Guanabara Bay, Rio de Janeiro, Brazil (<named-content xmlns:xlink="http://www.w3.org/1999/xlink" content-type="dwc:verbatimCoordinates" xlink:type="simple"><named-content content-type="geo-json" specific-use="{&#34;type&#34;:&#34;Point&#34;,&#34;coordinates&#34;:[-43.145833,-22.818333]}" id="NCID0EO5AE" xlink:type="simple">22°49'6"S, 43°8'45"W</named-content></named-content>), Mello-Leitão leg. (Fig. <xref ref-type="fig" rid="F1">1 A–C</xref>). <bold>Paratypes</bold>: <named-content xmlns:xlink="http://www.w3.org/1999/xlink" content-type="dwc:institutional_code" xlink:type="simple">MZSP</named-content> 8470 • adult individual (9.3 cm long), Arraial do Cabo (near Farol Island, 18 m depth), Rio de Janeiro, Brazil (<named-content xmlns:xlink="http://www.w3.org/1999/xlink" content-type="dwc:verbatimCoordinates" xlink:type="simple"><named-content content-type="geo-json" specific-use="{&#34;type&#34;:&#34;Point&#34;,&#34;coordinates&#34;:[-42.008056,-23.001111]}" id="NCID0EE6AE" xlink:type="simple">23°0'4"S, 42°0'29"W</named-content></named-content>), S.N. Stampar leg. (20/i/2009); <named-content xmlns:xlink="http://www.w3.org/1999/xlink" content-type="dwc:institutional_code" xlink:type="simple">MZSP</named-content> 8471 • adult individual (24 cm long), Araçá Beach (intertidal), São Sebastião, São Paulo, Brazil (<named-content xmlns:xlink="http://www.w3.org/1999/xlink" content-type="dwc:verbatimCoordinates" xlink:type="simple"><named-content content-type="geo-json" specific-use="{&#34;type&#34;:&#34;Point&#34;,&#34;coordinates&#34;:[-45.406667,-23.816111]}" id="NCID0EU6AE" xlink:type="simple">23°48'58"S, 45°24'24"W</named-content></named-content>), J.A. Petersen leg. (03/ii/1965); <named-content xmlns:xlink="http://www.w3.org/1999/xlink" content-type="dwc:institutional_code" xlink:type="simple">MZSP</named-content> 8472 • adult individual (16.5 cm long), same locality data as for preceding; <named-content xmlns:xlink="http://www.w3.org/1999/xlink" content-type="dwc:institutional_code" xlink:type="simple">MZSP</named-content> 8473 • juvenile individual, (8.5 cm long), Cagarras Islands (22 m depth), Rio de Janeiro, Brazil (<named-content xmlns:xlink="http://www.w3.org/1999/xlink" content-type="dwc:verbatimCoordinates" xlink:type="simple"><named-content content-type="geo-json" specific-use="{&#34;type&#34;:&#34;Point&#34;,&#34;coordinates&#34;:[-43.199444,-23.031944]}" id="NCID0ENAAG" xlink:type="simple">23°1'55"S, 43°11'58"W</named-content></named-content>), S.N. Stampar leg. (15/iv/2009); <named-content xmlns:xlink="http://www.w3.org/1999/xlink" content-type="dwc:institutional_code" xlink:type="simple">MZSP</named-content> 8474 • adult individual (22.2 cm long), José Ignacio (27 km from the coast, 38 m depth), Maldonado, Uruguay (<named-content xmlns:xlink="http://www.w3.org/1999/xlink" content-type="dwc:verbatimCoordinates" xlink:type="simple"><named-content content-type="geo-json" specific-use="{&#34;type&#34;:&#34;Point&#34;,&#34;coordinates&#34;:[-54.400556,-35.000000]}" id="NCID0E4AAG" xlink:type="simple">35°00'S, 54°24'2"W</named-content></named-content>), F. Scarabino leg. (18/ix/2005); <named-content xmlns:xlink="http://www.w3.org/1999/xlink" content-type="dwc:institutional_code" xlink:type="simple">MZSP</named-content> 8475 • adult individual (14.4 cm long), Canasvieiras Beach, Florianópolis (4 m depth), Santa Catarina, Brazil, (<named-content xmlns:xlink="http://www.w3.org/1999/xlink" content-type="dwc:verbatimCoordinates" xlink:type="simple"><named-content content-type="geo-json" specific-use="{&#34;type&#34;:&#34;Point&#34;,&#34;coordinates&#34;:[-48.450056,-27.425278]}" id="NCID0ENBAG" xlink:type="simple">27°25'31"S, 48°27'0.2"W</named-content></named-content>), S.N. Stampar leg. (21/i/2009) (Fig. <xref ref-type="fig" rid="F2">2D</xref>); <named-content xmlns:xlink="http://www.w3.org/1999/xlink" content-type="dwc:institutional_code" xlink:type="simple">UFRJ</named-content> Biologia 0293 • adult individual (17 cm long), Camburi Beach, Espírito Santo, Brazil (<named-content xmlns:xlink="http://www.w3.org/1999/xlink" content-type="dwc:verbatimCoordinates" xlink:type="simple"><named-content content-type="geo-json" specific-use="{&#34;type&#34;:&#34;Point&#34;,&#34;coordinates&#34;:[-40.274722,-20.277500]}" id="NCID0EBCAG" xlink:type="simple">20°16'39"S, 40°16'29"W</named-content></named-content>), (18/viii/1989) (Fig. <xref ref-type="fig" rid="F2">2A</xref>); <named-content xmlns:xlink="http://www.w3.org/1999/xlink" content-type="dwc:institutional_code" xlink:type="simple">UFRJ</named-content> Biologia 0337 • adult individual (16.5 cm long), same data as for preceding, (17/iv/1990) (Fig. <xref ref-type="fig" rid="F2">2B</xref>); <named-content xmlns:xlink="http://www.w3.org/1999/xlink" content-type="dwc:institutional_code" xlink:type="simple">UFRJ</named-content> Biologia 2-141 • adult individual (22 cm long), Rio de Janeiro, Brazil, A. Saldanha leg. (1966); <named-content xmlns:xlink="http://www.w3.org/1999/xlink" content-type="dwc:institutional_code" xlink:type="simple">UFRJ</named-content> Biologia 2-086 • damaged adult individual, Urca, Rio de Janeiro, Brazil, (1959); <named-content xmlns:xlink="http://www.w3.org/1999/xlink" content-type="dwc:institutional_code" xlink:type="simple">UFRJ</named-content> Biologia 2-11 • adult individual (10.9 cm long), Zimbro Beach, São Sebastião (4–6 m depth), São Paulo, Brazil, (<named-content xmlns:xlink="http://www.w3.org/1999/xlink" content-type="dwc:verbatimCoordinates" xlink:type="simple"><named-content content-type="geo-json" specific-use="{&#34;type&#34;:&#34;Point&#34;,&#34;coordinates&#34;:[-45.417778,-23.824167]}" id="NCID0ERDAG" xlink:type="simple">23°49'27"S, 45°25'4"W</named-content></named-content>), E.Q. Cez leg. (04/ix/1967); <named-content xmlns:xlink="http://www.w3.org/1999/xlink" content-type="dwc:institutional_code" xlink:type="simple">UFRJ</named-content> Biologia 2-464 A • damaged individual, (34 m depth), La Paloma, Uruguay, (<named-content xmlns:xlink="http://www.w3.org/1999/xlink" content-type="dwc:verbatimCoordinates" xlink:type="simple"><named-content content-type="geo-json" specific-use="{&#34;type&#34;:&#34;Point&#34;,&#34;coordinates&#34;:[-54.008333,-34.700833]}" id="NCID0EBEAG" xlink:type="simple">34°42'3''S, 54°0.5'W</named-content></named-content>), Conversut I #4557 exped. (17/ix/77); <named-content xmlns:xlink="http://www.w3.org/1999/xlink" content-type="dwc:institutional_code" xlink:type="simple">UFRJ</named-content> Biologia 2-464 • damaged individual, same data as for preceding specimen; MNRJ 2766 B • adult individual (14.5 cm long), Sabacu Island, Angra dos Reis (6 m depth), Rio de Janeiro, Brazil (<named-content xmlns:xlink="http://www.w3.org/1999/xlink" content-type="dwc:verbatimCoordinates" xlink:type="simple"><named-content content-type="geo-json" specific-use="{&#34;type&#34;:&#34;Point&#34;,&#34;coordinates&#34;:[-44.368611,-23.011944]}" id="NCID0EREAG" xlink:type="simple">23°0'43"S, 44°22'7"W</named-content></named-content>), C.C. Ratto leg. (07/xii/1993); <named-content xmlns:xlink="http://www.w3.org/1999/xlink" content-type="dwc:institutional_code" xlink:type="simple">MNHN</named-content> Montevideo I-1168 • adult individual (11 cm long), Rocha (6 km from the coast, in line of Santa Teresa Fortress, 18 m depth), Punta del Diabo, Uruguay (<named-content xmlns:xlink="http://www.w3.org/1999/xlink" content-type="dwc:verbatimCoordinates" xlink:type="simple"><named-content content-type="geo-json" specific-use="{&#34;type&#34;:&#34;Point&#34;,&#34;coordinates&#34;:[-53.483333,-34.066667]}" id="NCID0EBFAG" xlink:type="simple">34°04'S, 53°29'W</named-content></named-content>), Navio Hero (3A) exped. (21/vii/1972) (Fig. <xref ref-type="fig" rid="F2">2C</xref>).</p><fig id="F1" position="float" orientation="portrait"><object-id xmlns:xlink="http://www.w3.org/1999/xlink" content-type="doi" xlink:type="simple">10.3897/zookeys.874.35835.figure1</object-id><object-id xmlns:xlink="http://www.w3.org/1999/xlink" content-type="arpha" xlink:type="simple">83237211689059A68EE96C31D6C3E739</object-id><label>Figure 1.</label><caption><p>Holotype of <italic><tp:taxon-name><tp:taxon-name-part taxon-name-part-type="genus" reg="Ceriantheomorphe">Ceriantheomorphe</tp:taxon-name-part> <tp:taxon-name-part taxon-name-part-type="species" reg="brasiliensis">brasiliensis</tp:taxon-name-part></tp:taxon-name></italic> (MNRJ 200). <bold>A</bold> Specimen inside the tube <bold>B</bold> specimen without the tube <bold>C</bold> dissected specimen. Scale bars: 2 cm.</p></caption><graphic xmlns:xlink="http://www.w3.org/1999/xlink" xlink:href="zookeys-874-127-g001.jpg" position="float" orientation="portrait" xlink:type="simple" id="oo_338807.jpg"><uri content-type="original_file" xlink:type="simple">https://binary.pensoft.net/fig/338807</uri></graphic></fig><fig id="F2" position="float" orientation="portrait"><object-id xmlns:xlink="http://www.w3.org/1999/xlink" content-type="doi" xlink:type="simple">10.3897/zookeys.874.35835.figure2</object-id><object-id xmlns:xlink="http://www.w3.org/1999/xlink" content-type="arpha" xlink:type="simple">FD293D1E6FF45A35986CCD0FA5489AC6</object-id><label>Figure 2.</label><caption><p>Dissected specimens of <italic><tp:taxon-name><tp:taxon-name-part taxon-name-part-type="genus" reg="Ceriantheomorphe">Ceriantheomorphe</tp:taxon-name-part> <tp:taxon-name-part taxon-name-part-type="species" reg="brasiliensis">brasiliensis</tp:taxon-name-part></tp:taxon-name></italic> from southwestern Atlantic. <bold>A</bold> Individual <named-content xmlns:xlink="http://www.w3.org/1999/xlink" content-type="dwc:institutional_code" xlink:type="simple">UFRJ</named-content> Biologia 0293 from Camburi (<abbrev xmlns:xlink="http://www.w3.org/1999/xlink" xlink:title="Espírito Santo State" id="ABBRID0EFHAG" xlink:type="simple">ES</abbrev>) <bold>B</bold> specimen <named-content xmlns:xlink="http://www.w3.org/1999/xlink" content-type="dwc:institutional_code" xlink:type="simple">UFRJ</named-content> Biologia 0337 from Camburi (<abbrev xmlns:xlink="http://www.w3.org/1999/xlink" xlink:title="Espírito Santo State" id="ABBRID0ETHAG" xlink:type="simple">ES</abbrev>) <bold>C</bold> specimen <named-content xmlns:xlink="http://www.w3.org/1999/xlink" content-type="dwc:institutional_code" xlink:type="simple">MNHN</named-content> Montevideo I-1168 from Punta del Este (Uruguay) <bold>D</bold> individual from Canasvieiras Beach, Santa Catarina.</p></caption><graphic xmlns:xlink="http://www.w3.org/1999/xlink" xlink:href="zookeys-874-127-g002.jpg" position="float" orientation="portrait" xlink:type="simple" id="oo_338808.jpg"><uri content-type="original_file" xlink:type="simple">https://binary.pensoft.net/fig/338808</uri></graphic></fig></tp:treatment-sec><tp:treatment-sec sec-type="diagnosis" id="SECID0EIIAG"><title>Diagnosis.</title><p>Large cerianthid, 8.5–24 cm long and 1.5–13.8 cm wide. 132–392 marginal tentacles arranged in (1)1123.1123 and 108–384 labial tentacles arranged in (1)1122.1122 or (1)1123.1123. Pharynx occupies about 8–27% of total body length. Five pairs of protomesenteries, of which two pairs connected to the siphonoglyph, (directives and P2). Gastrovascular cavity takes up to 33–72% of total body length. All fertile mesenteries, except for directives. Number of mesenteries about 170–642. Directives mesenteries longer than protomesenteries P3, P5 and metamesenteries m, except by m of the 2<sup>nd</sup> and 3<sup>rd</sup> cycles. Protomesenteries (P2) longer than all mesenteries, extending up to the aboral pore (Fig. <xref ref-type="fig" rid="F3">3</xref>). Protomesenteries (P3) shorter than protomesenteries (P4) and longer than protomesenteries (P5) and betamesenteries (B), except by B of the 1<sup>st</sup> and 2<sup>nd</sup> cycles. Protomesenteries (P4) longer than directive mesenteries, P5 and metamesenteries (m), except by m of the 2<sup>nd</sup> and 3<sup>rd</sup> cycles. Protomesenteries (P5) shorter than all others protomesenteries and metamesenteries M and m. Ratio of 1.2–3.1% between betamesenteries (B × b) and 1.1–3.1% between metamesenteries (M × m). Directive mesenteries, protomesenteries P3, P4 and P5 occupies about 36.6%, 12.2%, 38.8% and 11.1% of total gastrovascular cavity length, respectively, while protomesenteries P2 extend over 80%. Cnidome composed of spirocysts, microbasic b-mastigophores (six types), atrichous (two types), ptychocysts and holotrichous (Fig. <xref ref-type="fig" rid="F5">5A–J</xref>, Table <xref ref-type="table" rid="T2">2</xref>).</p><fig id="F3" position="float" orientation="portrait"><object-id xmlns:xlink="http://www.w3.org/1999/xlink" content-type="doi" xlink:type="simple">10.3897/zookeys.874.35835.figure3</object-id><object-id xmlns:xlink="http://www.w3.org/1999/xlink" content-type="arpha" xlink:type="simple">22A50097E4545EBF82164962CA3F0241</object-id><label>Figure 3.</label><caption><p>Mesenteries arrangement of the holotype of <italic><tp:taxon-name><tp:taxon-name-part taxon-name-part-type="genus" reg="Ceriantheomorphe">Ceriantheomorphe</tp:taxon-name-part> <tp:taxon-name-part taxon-name-part-type="species" reg="brasiliensis">brasiliensis</tp:taxon-name-part></tp:taxon-name></italic> (MNRJ 200). <bold>MT</bold> Marginal tentacles <bold>LT</bold> Labial tentacles <bold>M</bold> and <bold>m</bold> Metamesenteries <bold>B</bold> and <bold>b</bold> Betamesenteries.</p></caption><graphic xmlns:xlink="http://www.w3.org/1999/xlink" xlink:href="zookeys-874-127-g003.jpg" position="float" orientation="portrait" xlink:type="simple" id="oo_338809.jpg"><uri content-type="original_file" xlink:type="simple">https://binary.pensoft.net/fig/338809</uri></graphic></fig><table-wrap id="T2" position="float" orientation="portrait"><label>Table 2.</label><caption><p>Measurements of 30 cnida capsules for each cnida type in 6 distinct body regions of <italic><tp:taxon-name><tp:taxon-name-part taxon-name-part-type="genus" reg="Ceriantheomorphe">Ceriantheomorphe</tp:taxon-name-part> <tp:taxon-name-part taxon-name-part-type="species" reg="brasiliensis">brasiliensis</tp:taxon-name-part></tp:taxon-name></italic> (N = 16). Information inside parentheses indicates cnidae length and width, respectively, and information outside parentheses indicates average of cnidae size.</p></caption><table id="TID0ELFBG" rules="all"><tbody><tr><th rowspan="1" colspan="1">Body part/cnida type</th><th rowspan="1" colspan="1">
                        <italic><tp:taxon-name><tp:taxon-name-part taxon-name-part-type="genus" reg="Ceriantheomorphe">Ceriantheomorphe</tp:taxon-name-part> <tp:taxon-name-part taxon-name-part-type="species" reg="brasiliensis">brasiliensis</tp:taxon-name-part></tp:taxon-name></italic>
                      </th></tr><tr><td rowspan="1" colspan="2">
                        <bold>Marginal tentacles</bold>
                      </td></tr><tr><td rowspan="1" colspan="1">Microbasic b-mastigophore type I</td><td rowspan="1" colspan="1">65.56 (50.50–80.63) × 13.13 (7.57–18.69)</td></tr><tr><td rowspan="1" colspan="1">Microbasic b-mastigophore type II</td><td rowspan="1" colspan="1">38.23 (27.96–48.5) × 4.99 (3.13–6.86)</td></tr><tr><td rowspan="1" colspan="1">Microbasic b-mastigophore type III</td><td rowspan="1" colspan="1">31.16 (18.36–43.97) × 3.96 (1.97–5.95)</td></tr><tr><td rowspan="1" colspan="1">Microbasic b-mastigophore type IV</td><td rowspan="1" colspan="1">16.55 (10.61–22.49) × 4.10 (2.2–6.01)</td></tr><tr><td rowspan="1" colspan="1">Microbasic b-mastigophore type V</td><td rowspan="1" colspan="1">27.87 (18.01–37.73) × 7.02 (1.6–5.42)</td></tr><tr><td rowspan="1" colspan="2">
                        <bold>Labial tentacles</bold>
                      </td></tr><tr><td rowspan="1" colspan="1">Microbasic b-mastigophore type I</td><td rowspan="1" colspan="1">48.75 (36.89–60.61) × 9.11 (5.41–12.82)</td></tr><tr><td rowspan="1" colspan="1">Microbasic b-mastigophore type II</td><td rowspan="1" colspan="1">34.93 (25.2–44.66) × 5.12 (3.65–6.6)</td></tr><tr><td rowspan="1" colspan="1">Microbasic b-mastigophore type III</td><td rowspan="1" colspan="1">28.27 (17.20–39.35) × 4.03 (1.71–6.35)</td></tr><tr><td rowspan="1" colspan="1">Microbasic b-mastigophore type IV</td><td rowspan="1" colspan="1">24.11 (17.25–30.97) × 2.73 (1.64–3.83)</td></tr><tr><td rowspan="1" colspan="1">Microbasic b-mastigophore type V</td><td rowspan="1" colspan="1">26.10 (15.03–37.18) × 3.29 (1.79–4.79)</td></tr><tr><td rowspan="1" colspan="2">
                        <bold>Pharynx</bold>
                      </td></tr><tr><td rowspan="1" colspan="1">Atrichous type I</td><td rowspan="1" colspan="1">38.33 (26.15–50.52) × 5.95 (2.68–9.22)</td></tr><tr><td rowspan="1" colspan="1">Microbasic b-mastigophore type I</td><td rowspan="1" colspan="1">52.64 (35.56–69.73) × 8.38 (5.43–11.33)</td></tr><tr><td rowspan="1" colspan="1">Microbasic b-mastigophore type II</td><td rowspan="1" colspan="1">44.39 (32.10–56.68) × 6.09 (3.28–8.91)</td></tr><tr><td rowspan="1" colspan="1">Microbasic b-mastigophore type III</td><td rowspan="1" colspan="1">34.97 (21.86–48.09) × 3.35 (2.13–4.57)</td></tr><tr><td rowspan="1" colspan="1">Microbasic b-mastigophore type V</td><td rowspan="1" colspan="1">27.62 (23.37–31.88) × 2.81 (2.19–3.43)</td></tr><tr><td rowspan="1" colspan="2">
                        <bold>Column</bold>
                      </td></tr><tr><td rowspan="1" colspan="1">Ptychocyst type I</td><td rowspan="1" colspan="1">71.99 (56.21–87.77) × 24.41 (13.75–35.08)</td></tr><tr><td rowspan="1" colspan="1">Ptychocyst type II</td><td rowspan="1" colspan="1">77.14 (50.15–94.14) × 14.12 (8.86–19.38)</td></tr><tr><td rowspan="1" colspan="1">Atrichous type I</td><td rowspan="1" colspan="1">48.85 (30.09–67.61) × 11.09 (4.41–17.78)</td></tr><tr><td rowspan="1" colspan="1">Microbasic b-mastigophore type I</td><td rowspan="1" colspan="1">41.33 (26.47–56.2) × 6.25 (3.96–8.54)</td></tr><tr><td rowspan="1" colspan="1">Microbasic b-mastigophore type IV</td><td rowspan="1" colspan="1">28.14 (23.83–32.45) × 3.12 (2.48–3.76)</td></tr><tr><td rowspan="1" colspan="1">Microbasic b-mastigophore type V</td><td rowspan="1" colspan="1">29.95 (22.51–37.4) × 3.03 (2.08–3.98)</td></tr><tr><td rowspan="1" colspan="1">Holotrichous</td><td rowspan="1" colspan="1">50.95 (30.04–71.86) × 14.88 (7.3–22.46)</td></tr><tr><td rowspan="1" colspan="2">
                        <bold>Mesenteries M</bold>
                      </td></tr><tr><td rowspan="1" colspan="1">Microbasic b-mastigophore type I</td><td rowspan="1" colspan="1">51.58 (35.0–68.17) × 10.09 (6.41–13.77)</td></tr><tr><td rowspan="1" colspan="1">Microbasic b-mastigophore type IV</td><td rowspan="1" colspan="1">22.25 (10.93–33.58) × 5.76 (2.25–9.28)</td></tr><tr><td rowspan="1" colspan="1">Microbasic b-mastigophore type III</td><td rowspan="1" colspan="1">20.03 (13.3–26.77) × 4.90 (2.91–6.9)</td></tr><tr><td rowspan="1" colspan="2">
                        <bold>Mesenteries b</bold>
                      </td></tr><tr><td rowspan="1" colspan="1">Microbasic b-mastigophore type I</td><td rowspan="1" colspan="1">54.65 (39.57–69.74) × 10.44 (7.16–13.73)</td></tr><tr><td rowspan="1" colspan="1">Microbasic b-mastigophore type II</td><td rowspan="1" colspan="1">33.69 (24.83–42.56) × 5.01 (3.32–6.7)</td></tr><tr><td rowspan="1" colspan="1">Microbasic b-mastigophore type III</td><td rowspan="1" colspan="1">19.97 (12.1–27.85) × 4.17 (1.95–6.4)</td></tr><tr><td rowspan="1" colspan="1">Microbasic b-mastigophore type IV</td><td rowspan="1" colspan="1">19.59 (8.62–30.56) × 4.06 (2.24–5.89)</td></tr></tbody></table></table-wrap></tp:treatment-sec><tp:treatment-sec sec-type="distribution" id="SECID0EKTAG"><title>Distribution.</title><p>Southwestern Atlantic-Brazil (from the State of Espírito Santo (20.5°S) to Rio Grande do Sul (33.7°S) State) and Uruguay (34°S). This species was only observed in shallow waters (1–40 m depth).</p></tp:treatment-sec><tp:treatment-sec sec-type="description" id="SECID0EPTAG"><title>Description of holotype.</title><p>(MNRJ 200) (Fig. <xref ref-type="fig" rid="F1">1A–C</xref>). Large ceriantharian, 16.5 cm long and 7.7–10.4 cm wide. 388 marginal tentacles (4.9 cm long in preserved specimen) and 312 labial tentacles (1.7 cm long in preserved specimen), both disposed in four cycles. Marginal tentacles arrangement: (1)1243.1243.1123.1123…, labial tentacles arrangement: (1)1234.1122.1243.1243… Small pharynx, 15% of total body length, well-marked siphonoglyph. Five pairs of protomesenteries, two of which connected to the siphonoglyph. Indistinct hyposulcus and hemisulci. With exception of short directives, all mesenteries are fertile. Long protomesenteries P2 extending up to the aboral pore and longer than metamesenteries all mesenteries. Arrangement of mesenteries is M,B,m,b (Fig. <xref ref-type="fig" rid="F3">3</xref>). Mesenteric filaments of almost the same length of mesenteries. Craspedonemes only on initial part of gastrovascular cavity. Cnidome composed of spirocysts, microbasic b-mastigophores (two types), atrichous and ptychocyst.</p></tp:treatment-sec><tp:treatment-sec><!--Section generated to contain objects referenced in tp:taxon-treatment.--><fig id="F5" position="float" orientation="portrait"><object-id xmlns:xlink="http://www.w3.org/1999/xlink" content-type="doi" xlink:type="simple">10.3897/zookeys.874.35835.figure5</object-id><object-id xmlns:xlink="http://www.w3.org/1999/xlink" content-type="arpha" xlink:type="simple">243E3F6B20C85D239C57910BF20B3C03</object-id><label>Figure 5.</label><caption><p>Cnidome of <italic><tp:taxon-name><tp:taxon-name-part taxon-name-part-type="genus" reg="Ceriantheomorphe">Ceriantheomorphe</tp:taxon-name-part> <tp:taxon-name-part taxon-name-part-type="species" reg="brasiliensis">brasiliensis</tp:taxon-name-part></tp:taxon-name></italic>. <bold>A</bold> Microbasic b-mastigophore type I <bold>B</bold> microba-sic b-mastigophore type II <bold>C</bold> Microbasic b-mastigophore type III <bold>D</bold> microbasic b-mastigophore type IV <bold>F</bold> microbasic b-mastigophore type VI <bold>G</bold> microbasic b-mastigophore type V <bold>H</bold> ptychocyst type I <bold>I</bold> atrichous type I <bold>J</bold> holotrich <bold>K</bold> ptychocyst type II. Scale bars: 15 µm.</p></caption><graphic xmlns:xlink="http://www.w3.org/1999/xlink" xlink:href="zookeys-874-127-g005.jpg" position="float" orientation="portrait" xlink:type="simple" id="oo_338811.jpg"><uri content-type="original_file" xlink:type="simple">https://binary.pensoft.net/fig/338811</uri></graphic></fig></tp:treatment-sec><ref-list><ref id="B4"><mixed-citation xmlns:xlink="http://www.w3.org/1999/xlink" xlink:type="simple"><person-group><name name-style="western"><surname>Carlgren</surname><given-names>O</given-names></name></person-group> (<year>1931</year>) <article-title>On some <tp:taxon-name><tp:taxon-name-part taxon-name-part-type="order">Ceriantharia</tp:taxon-name-part></tp:taxon-name>.</article-title><source>Arkiv för Zoology</source><volume>23</volume>: <fpage>1</fpage>–<lpage>10</lpage>.</mixed-citation></ref><ref id="B5"><mixed-citation xmlns:xlink="http://www.w3.org/1999/xlink" xlink:type="simple"><person-group><name name-style="western"><surname>Carlgren</surname><given-names>O</given-names></name></person-group> (<year>1940</year>) <article-title>A contribution to the knowledge of the structure and distribution of the cnidae in the <tp:taxon-name><tp:taxon-name-part taxon-name-part-type="class">Anthozoa</tp:taxon-name-part></tp:taxon-name>.</article-title><source>Kungliga Fysiografiska Sällskapets Handlingar</source><volume>51</volume>: <fpage>1</fpage>–<lpage>62</lpage>.</mixed-citation></ref><ref id="B6"><mixed-citation xmlns:xlink="http://www.w3.org/1999/xlink" xlink:type="simple"><person-group><name name-style="western"><surname>Carlgren</surname><given-names>O</given-names></name><name name-style="western"><surname>Hedgpeth</surname><given-names>JW</given-names></name></person-group> (<year>1952</year>) <article-title><tp:taxon-name><tp:taxon-name-part taxon-name-part-type="order">Actiniaria</tp:taxon-name-part></tp:taxon-name>, <tp:taxon-name><tp:taxon-name-part taxon-name-part-type="order">Zoantharia</tp:taxon-name-part></tp:taxon-name> and <tp:taxon-name><tp:taxon-name-part taxon-name-part-type="order">Ceriantharia</tp:taxon-name-part></tp:taxon-name> from shallow water in the northwestern Gulf of Mexico.</article-title><source>Publications of the Institute of Marine Science University of Texas</source><volume>2</volume>: <fpage>141</fpage>–<lpage>17</lpage>.</mixed-citation></ref><ref id="B9"><mixed-citation xmlns:xlink="http://www.w3.org/1999/xlink" xlink:type="simple"><person-group><name name-style="western"><surname>Frey</surname><given-names>RW</given-names></name></person-group> (<year>1970</year>) <article-title>The Lebensspuren of some common marine invertebrates near Beaufort, North Carolina. II. Anemone burrows.</article-title><source>Journal of Paleontology</source><volume>44</volume>(<issue>2</issue>): <fpage>308</fpage>–<lpage>211</lpage>. <ext-link xlink:type="simple" ext-link-type="uri" xlink:href="https://www.jstor.org/stable/1302545">https://www.jstor.org/stable/1302545</ext-link></mixed-citation></ref><ref id="B23"><mixed-citation xmlns:xlink="http://www.w3.org/1999/xlink" xlink:type="simple"><person-group><name name-style="western"><surname>Molodtsova</surname><given-names>TN</given-names></name></person-group> (<year>2009</year>) <article-title><tp:taxon-name><tp:taxon-name-part taxon-name-part-type="order">Ceriantharia</tp:taxon-name-part></tp:taxon-name> (<tp:taxon-name><tp:taxon-name-part taxon-name-part-type="phylum">Cnidaria</tp:taxon-name-part></tp:taxon-name>) of the Gulf of Mexico.</article-title> In: <person-group><name name-style="western"><surname>Felder</surname><given-names>DL</given-names></name><name name-style="western"><surname>Camp</surname><given-names>DK</given-names></name></person-group> (<role>Eds</role>) <issue-title>Gulf of Mexico origin, waters, and biota: volume I, biodiversity.</issue-title><source>Texas A&amp;M University Press, College Station</source>, <fpage>365</fpage>–<lpage>367</lpage>.</mixed-citation></ref><ref id="B31"><mixed-citation xmlns:xlink="http://www.w3.org/1999/xlink" xlink:type="simple"><person-group><name name-style="western"><surname>Stampar</surname><given-names>SN</given-names></name><name name-style="western"><surname>Emig</surname><given-names>CC</given-names></name><name name-style="western"><surname>Morandini</surname><given-names>AC</given-names></name><name name-style="western"><surname>Kodja</surname><given-names>G</given-names></name><name name-style="western"><surname>Balboni</surname><given-names>A</given-names></name><name name-style="western"><surname>Silveira</surname><given-names>FL</given-names></name></person-group> (<year>2010</year>) <article-title>Is there any risk in a symbiotic species associating with an endengered one? A case of a phoronid worm growing on a case <italic><tp:taxon-name><tp:taxon-name-part taxon-name-part-type="genus">Ceriantheomorphe</tp:taxon-name-part></tp:taxon-name></italic> tube.</article-title><source>Cahiers de Biologie Marine</source><volume>51</volume>(<issue>2</issue>): <fpage>205</fpage>–<lpage>211</lpage>.</mixed-citation></ref><ref id="B28"><mixed-citation xmlns:xlink="http://www.w3.org/1999/xlink" xlink:type="simple"><person-group><name name-style="western"><surname>Silveira</surname><given-names>FL</given-names></name><name name-style="western"><surname>Morandini</surname><given-names>AC</given-names></name></person-group> (<year>2011</year>) <article-title>Checklist dos <tp:taxon-name><tp:taxon-name-part taxon-name-part-type="phylum">Cnidaria</tp:taxon-name-part></tp:taxon-name> do Estado de São Paulo, Brasil.</article-title><source>Biota Neotropica</source><volume>11</volume>(<issue>1</issue>): <fpage>1</fpage>–<lpage>10</lpage>. <ext-link xlink:type="simple" ext-link-type="doi" xlink:href="10.1590/S1676-06032011000500016">https://doi.org/10.1590/S1676-06032011000500016</ext-link></mixed-citation></ref><ref id="B27"><mixed-citation xmlns:xlink="http://www.w3.org/1999/xlink" xlink:type="simple"><person-group><name name-style="western"><surname>Rodriguez</surname><given-names>C</given-names></name><name name-style="western"><surname>Marques</surname><given-names>AC</given-names></name><name name-style="western"><surname>Stampar</surname><given-names>SN</given-names></name><name name-style="western"><surname>Morandini</surname><given-names>AC</given-names></name><name name-style="western"><surname>Christiansen</surname><given-names>E</given-names></name><name name-style="western"><surname>Genzano</surname><given-names>G</given-names></name><name name-style="western"><surname>Mianzan</surname><given-names>H</given-names></name></person-group> (<year>2011</year>) <article-title>The taxonomic position of the pelagic ‘staurozoan’ <italic><tp:taxon-name><tp:taxon-name-part taxon-name-part-type="genus">Tesseragemmaria</tp:taxon-name-part></tp:taxon-name></italic> as a ceriantharian larva.</article-title><source>Zootaxa</source><volume>2971</volume>: <fpage>49</fpage>–<lpage>58</lpage>. <ext-link xlink:type="simple" ext-link-type="doi" xlink:href="10.11646/zootaxa.2971.1.5">https://doi.org/10.11646/zootaxa.2971.1.5</ext-link></mixed-citation></ref><ref id="B30"><mixed-citation xmlns:xlink="http://www.w3.org/1999/xlink" xlink:type="simple"><person-group><name name-style="western"><surname>Spier</surname><given-names>D</given-names></name><name name-style="western"><surname>Stampar</surname><given-names>SN</given-names></name><name name-style="western"><surname>Prantoni</surname><given-names>AL</given-names></name></person-group> (<year>2012</year>) <article-title>New record of the endangered cerianthid <italic><tp:taxon-name><tp:taxon-name-part taxon-name-part-type="genus">Ceriantheomorphe</tp:taxon-name-part> <tp:taxon-name-part taxon-name-part-type="species">brasiliensis</tp:taxon-name-part></tp:taxon-name></italic> (<tp:taxon-name><tp:taxon-name-part taxon-name-part-type="phylum">Cnidaria</tp:taxon-name-part></tp:taxon-name>: <tp:taxon-name><tp:taxon-name-part taxon-name-part-type="subclass">Hexacorallia</tp:taxon-name-part></tp:taxon-name>) in Paranaguá Bay, southern Brazil.</article-title><source>Marine Biodiversity Records</source><volume>5</volume>(<issue>3</issue>): <fpage>1</fpage>–<lpage>4</lpage>. <ext-link xlink:type="simple" ext-link-type="doi" xlink:href="10.1017/S1755267212001078">https://doi.org/10.1017/S1755267212001078</ext-link></mixed-citation></ref><ref id="B32"><mixed-citation xmlns:xlink="http://www.w3.org/1999/xlink" xlink:type="simple"><person-group><name name-style="western"><surname>Stampar</surname><given-names>SN</given-names></name><name name-style="western"><surname>Maronna</surname><given-names>MM</given-names></name><name name-style="western"><surname>Morandini</surname><given-names>AC</given-names></name><name name-style="western"><surname>Vermeij</surname><given-names>M</given-names></name><name name-style="western"><surname>Silveira</surname><given-names>FL</given-names></name></person-group> (<year>2012</year>) Evolutionary diversification of banded-tube-dwelling anemones (<tp:taxon-name><tp:taxon-name-part taxon-name-part-type="phylum">Cnidaria</tp:taxon-name-part></tp:taxon-name>; <tp:taxon-name><tp:taxon-name-part taxon-name-part-type="order">Ceriantharia</tp:taxon-name-part></tp:taxon-name>; <italic><tp:taxon-name><tp:taxon-name-part taxon-name-part-type="genus">Isarachnanthus</tp:taxon-name-part></tp:taxon-name></italic>) in the Atlantic Ocean. PLoS ONE 7(7): e41091. <ext-link xlink:type="simple" ext-link-type="doi" xlink:href="10.1371/journal.pone.0041091">https://doi.org/10.1371/journal.pone.0041091</ext-link></mixed-citation></ref><ref id="B33"><mixed-citation xmlns:xlink="http://www.w3.org/1999/xlink" xlink:type="simple"><person-group><name name-style="western"><surname>Stampar</surname><given-names>SN</given-names></name><name name-style="western"><surname>Maronna</surname><given-names>MM</given-names></name><name name-style="western"><surname>Kitahara</surname><given-names>MV</given-names></name><name name-style="western"><surname>Reimer</surname><given-names>JD</given-names></name><name name-style="western"><surname>Morandini</surname><given-names>AC</given-names></name></person-group> (<year>2014a</year>) Fast-evolving mitochondrial DNA in <tp:taxon-name><tp:taxon-name-part taxon-name-part-type="order">Ceriantharia</tp:taxon-name-part></tp:taxon-name>: a reflection of <tp:taxon-name><tp:taxon-name-part taxon-name-part-type="subclass">Hexacorallia</tp:taxon-name-part></tp:taxon-name> paraphyly? PLoS ONE 9(1): e86612. <ext-link xlink:type="simple" ext-link-type="doi" xlink:href="10.1371/journal.pone.0086612">https://doi.org/10.1371/journal.pone.0086612</ext-link></mixed-citation></ref><ref id="B35"><mixed-citation xmlns:xlink="http://www.w3.org/1999/xlink" xlink:type="simple"><person-group><name name-style="western"><surname>Stampar</surname><given-names>SN</given-names></name><name name-style="western"><surname>Morandini</surname><given-names>AC</given-names></name><name name-style="western"><surname>Silveira</surname><given-names>FL</given-names></name></person-group> (<year>2014b</year>) <article-title>A new species of <italic><tp:taxon-name><tp:taxon-name-part taxon-name-part-type="genus">Pachycerianthus</tp:taxon-name-part></tp:taxon-name></italic> (<tp:taxon-name><tp:taxon-name-part taxon-name-part-type="phylum">Cnidaria</tp:taxon-name-part></tp:taxon-name>, <tp:taxon-name><tp:taxon-name-part taxon-name-part-type="class">Anthozoa</tp:taxon-name-part></tp:taxon-name>, <tp:taxon-name><tp:taxon-name-part taxon-name-part-type="order">Ceriantharia</tp:taxon-name-part></tp:taxon-name>) from tropical southwestern Atlantic.</article-title><source>Zootaxa</source><volume>3827</volume>(<issue>3</issue>): <fpage>343</fpage>–<lpage>354</lpage>. <ext-link xlink:type="simple" ext-link-type="doi" xlink:href="10.11646/zootaxa.3827.3.4">https://doi.org/10.11646/zootaxa.3827.3.4</ext-link></mixed-citation></ref><ref id="B34"><mixed-citation xmlns:xlink="http://www.w3.org/1999/xlink" xlink:type="simple"><person-group><name name-style="western"><surname>Stampar</surname><given-names>SN</given-names></name><name name-style="western"><surname>Morandini</surname><given-names>AC</given-names></name></person-group> (<year>2014</year>) <article-title>Occurrence of <italic><tp:taxon-name><tp:taxon-name-part taxon-name-part-type="genus">Isarachnanthus</tp:taxon-name-part></tp:taxon-name></italic> (<tp:taxon-name><tp:taxon-name-part taxon-name-part-type="phylum">Cnidaria</tp:taxon-name-part></tp:taxon-name>: <tp:taxon-name><tp:taxon-name-part taxon-name-part-type="class">Anthozoa</tp:taxon-name-part></tp:taxon-name>: <tp:taxon-name><tp:taxon-name-part taxon-name-part-type="order">Ceriantharia</tp:taxon-name-part></tp:taxon-name>) at Ascension Island: a test of hypothesis.</article-title><source>Journal of the Marine Biological Association of the United Kingdom</source><volume>97</volume>(<issue>4</issue>): <fpage>1</fpage>–<lpage>5</lpage>. <ext-link xlink:type="simple" ext-link-type="doi" xlink:href="10.1017/S0025315414000423">https://doi.org/10.1017/S0025315414000423</ext-link></mixed-citation></ref><ref id="B40"><mixed-citation xmlns:xlink="http://www.w3.org/1999/xlink" xlink:type="simple"><person-group><name name-style="western"><surname>Vieira</surname><given-names>LM</given-names></name><name name-style="western"><surname>Stampar</surname><given-names>SN</given-names></name></person-group> (<year>2014</year>) <article-title>A new <italic><tp:taxon-name><tp:taxon-name-part taxon-name-part-type="genus">Fenestrulina</tp:taxon-name-part></tp:taxon-name></italic> (<tp:taxon-name><tp:taxon-name-part taxon-name-part-type="phylum">Bryozoa</tp:taxon-name-part></tp:taxon-name>, <tp:taxon-name><tp:taxon-name-part taxon-name-part-type="order">Cheilostomata</tp:taxon-name-part></tp:taxon-name>) commensal with tube-dwelling anemones (<tp:taxon-name><tp:taxon-name-part taxon-name-part-type="phylum">Cnidaria</tp:taxon-name-part></tp:taxon-name>, <tp:taxon-name><tp:taxon-name-part taxon-name-part-type="order">Ceriantharia</tp:taxon-name-part></tp:taxon-name>) in the tropical southwestern Atlantic.</article-title><source>Zootaxa</source><volume>3780</volume>(<issue>2</issue>): <fpage>365</fpage>–<lpage>374</lpage>. <ext-link xlink:type="simple" ext-link-type="doi" xlink:href="10.11646/zootaxa.3780.2.8">https://doi.org/10.11646/zootaxa.3780.2.8</ext-link></mixed-citation></ref><ref id="B36"><mixed-citation xmlns:xlink="http://www.w3.org/1999/xlink" xlink:type="simple"><person-group><name name-style="western"><surname>Stampar</surname><given-names>SN</given-names></name><name name-style="western"><surname>Morandini</surname><given-names>AC</given-names></name><name name-style="western"><surname>Branco</surname><given-names>LC</given-names></name><name name-style="western"><surname>Silveira</surname><given-names>FL</given-names></name><name name-style="western"><surname>Migotto</surname><given-names>AE</given-names></name></person-group> (<year>2015</year>) <article-title>Drifting in the oceans: <italic><tp:taxon-name><tp:taxon-name-part taxon-name-part-type="genus">Isarachnanthus</tp:taxon-name-part> <tp:taxon-name-part taxon-name-part-type="species">nocturnus</tp:taxon-name-part></tp:taxon-name></italic> (<tp:taxon-name><tp:taxon-name-part taxon-name-part-type="phylum">Cnidaria</tp:taxon-name-part></tp:taxon-name>, <tp:taxon-name><tp:taxon-name-part taxon-name-part-type="order">Ceriantharia</tp:taxon-name-part></tp:taxon-name>, <tp:taxon-name><tp:taxon-name-part taxon-name-part-type="family">Arachnactidae</tp:taxon-name-part></tp:taxon-name>), an anthozoan with an extended planktonic stage.</article-title><source>Marine Biology</source><volume>162</volume>(<issue>11</issue>): <fpage>2161</fpage>–<lpage>2169</lpage>. <ext-link xlink:type="simple" ext-link-type="doi" xlink:href="10.1007/s00227-015-2747-0">https://doi.org/10.1007/s00227-015-2747-0</ext-link></mixed-citation></ref><ref id="B10"><mixed-citation xmlns:xlink="http://www.w3.org/1999/xlink" xlink:type="simple"><person-group><name name-style="western"><surname>González-Muñoz</surname><given-names>R</given-names></name><name name-style="western"><surname>Simões</surname><given-names>N</given-names></name><name name-style="western"><surname>Guerra-Castro</surname><given-names>EJ</given-names></name><name name-style="western"><surname>Hernández-Ortíz</surname><given-names>C</given-names></name><name name-style="western"><surname>Carrasquel</surname><given-names>G</given-names></name><name name-style="western"><surname>Mendez</surname><given-names>E</given-names></name><name name-style="western"><surname>Lira</surname><given-names>C</given-names></name><name name-style="western"><surname>Rada</surname><given-names>M</given-names></name><name name-style="western"><surname>Hernández</surname><given-names>I</given-names></name><name name-style="western"><surname>Pauls</surname><given-names>SM</given-names></name><name name-style="western"><surname>Croquer</surname><given-names>A</given-names></name><name name-style="western"><surname>Cruz-Motta</surname><given-names>JJ</given-names></name></person-group> (<year>2016</year>) <article-title>Sea anemones (<tp:taxon-name><tp:taxon-name-part taxon-name-part-type="phylum">Cnidaria</tp:taxon-name-part></tp:taxon-name>: <tp:taxon-name><tp:taxon-name-part taxon-name-part-type="order">Actiniaria</tp:taxon-name-part></tp:taxon-name>, <tp:taxon-name><tp:taxon-name-part taxon-name-part-type="order">Corallimorpharia</tp:taxon-name-part></tp:taxon-name>, <tp:taxon-name><tp:taxon-name-part taxon-name-part-type="order">Ceriantharia</tp:taxon-name-part></tp:taxon-name>, <tp:taxon-name><tp:taxon-name-part taxon-name-part-type="order">Zoanthidea</tp:taxon-name-part></tp:taxon-name>) from marine shallow-water environments in Venezuela: new records and an updated inventory.</article-title><source>Marine Biodiversity Records</source><volume>9</volume>(<issue>18</issue>): <fpage>1</fpage>–<lpage>35</lpage>. <ext-link xlink:type="simple" ext-link-type="doi" xlink:href="10.1186/s41200-016-0016-7">https://doi.org/10.1186/s41200-016-0016-7</ext-link></mixed-citation></ref><ref id="B37"><mixed-citation xmlns:xlink="http://www.w3.org/1999/xlink" xlink:type="simple"><person-group><name name-style="western"><surname>Stampar</surname><given-names>SN</given-names></name><name name-style="western"><surname>Maronna</surname><given-names>MM</given-names></name><name name-style="western"><surname>Reimer</surname><given-names>JD</given-names></name><name name-style="western"><surname>Beneti</surname><given-names>JS</given-names></name><name name-style="western"><surname>Morandini</surname><given-names>AC</given-names></name></person-group> (<year>2016</year>) <article-title><tp:taxon-name><tp:taxon-name-part taxon-name-part-type="order">Ceriantharia</tp:taxon-name-part></tp:taxon-name> in current systematics: life cycles, morphology and genetics.</article-title> In: <person-group><name name-style="western"><surname>Goffredo</surname><given-names>S</given-names></name><name name-style="western"><surname>Dubinsky</surname><given-names>Z</given-names></name></person-group> (<role>Eds</role>) <issue-title>The Cnidaria, past, present and future: the world of medusa and her sisters.</issue-title><source>Springer International Publishing Switzerland</source>, <fpage>61</fpage>–<lpage>72</lpage>. <ext-link xlink:type="simple" ext-link-type="doi" xlink:href="10.1007/978-3-319-31305-4_5">https://doi.org/10.1007/978-3-319-31305-4_5</ext-link></mixed-citation></ref><ref id="B12"><mixed-citation xmlns:xlink="http://www.w3.org/1999/xlink" xlink:type="simple"><person-group><name name-style="western"><surname>Hedgpeth</surname><given-names>JW</given-names></name></person-group> (<year>1954</year>) <article-title><tp:taxon-name><tp:taxon-name-part taxon-name-part-type="class">Anthozoa</tp:taxon-name-part></tp:taxon-name>: the anemones. Fisheries Bulletin of the Fish and Wildlife Service (U.S.</article-title><source>)</source><volume>55</volume>: <fpage>285</fpage>–<lpage>290</lpage>.</mixed-citation></ref></ref-list></tp:taxon-treatment>
