# Supplementary material for: Revision of the genus Ceriantheomorphe (Cnidaria, Anthozoa, Ceriantharia) with description of a new species from the Gulf of Mexico and northwestern Atlantic
Source: Zookeys. 2019 Sep 9;874:127–48. doi: 10.3897/zookeys.874.35835 (PMC6746745; doi:10.3897/zookeys.874.35835)
Supplement: XML Treatment for Ceriantheomorphe ambonensis [file zookeys.874.35835-treatment3.xml]

<!DOCTYPE tp:taxon-treatment
  PUBLIC "-//TaxonX//DTD Taxonomic Treatment Publishing DTD v0 20100105//EN" "tax-treatment-NSO.dtd">
<tp:taxon-treatment xmlns:tp="http://www.plazi.org/taxpub"><tp:treatment-meta><kwd-group><label>Taxon classification</label><kwd><named-content xmlns:xlink="http://www.w3.org/1999/xlink" content-type="kingdom">Animalia</named-content></kwd><kwd><named-content xmlns:xlink="http://www.w3.org/1999/xlink" content-type="order">Spirularia</named-content></kwd><kwd><named-content xmlns:xlink="http://www.w3.org/1999/xlink" content-type="family">Cerianthidae</named-content></kwd></kwd-group><mixed-citation publication-type="journal"><person-group><name><surname>Lopes</surname><given-names>Celine S.S.</given-names></name><name><surname>Ceriello</surname><given-names>Hellen</given-names></name><name><surname>Morandini</surname><given-names>André C.</given-names></name><name><surname>Stampar</surname><given-names>Sérgio N.</given-names></name></person-group><article-title>Revision of the genus <italic><tp:taxon-name><tp:taxon-name-part taxon-name-part-type="genus" reg="Ceriantheomorphe">Ceriantheomorphe</tp:taxon-name-part></tp:taxon-name></italic> (<tp:taxon-name><tp:taxon-name-part taxon-name-part-type="phylum">Cnidaria</tp:taxon-name-part></tp:taxon-name>, <tp:taxon-name><tp:taxon-name-part taxon-name-part-type="class">Anthozoa</tp:taxon-name-part></tp:taxon-name>, <tp:taxon-name><tp:taxon-name-part taxon-name-part-type="order">Ceriantharia</tp:taxon-name-part></tp:taxon-name>) with description of a new species from the Gulf of Mexico and northwestern Atlantic</article-title><source>Zookeys</source><day>09</day><month>9</month><year>2019</year><volume>874</volume><fpage>127</fpage><lpage>148</lpage><pub-id pub-id-type="doi">10.3897/zookeys.874.35835</pub-id></mixed-citation></tp:treatment-meta><tp:nomenclature><tp:taxon-name><object-id xmlns:xlink="http://www.w3.org/1999/xlink" content-type="arpha" xlink:type="simple">E74D3389DABF53709E1994C01693FE34</object-id>
                <tp:taxon-name-part taxon-name-part-type="genus" reg="Ceriantheomorphe">Ceriantheomorphe</tp:taxon-name-part>
                <tp:taxon-name-part taxon-name-part-type="species" reg="ambonensis">ambonensis</tp:taxon-name-part>
              </tp:taxon-name><xref ref-type="fig" rid="F6">Fig. 6A–B</xref><tp:nomenclature-citation-list><tp:nomenclature-citation><tp:taxon-name>
                    <tp:taxon-name-part taxon-name-part-type="genus" reg="Cerianthus">Cerianthus</tp:taxon-name-part> <tp:taxon-name-part taxon-name-part-type="species" reg="ambonensis">ambonensis</tp:taxon-name-part></tp:taxon-name><comment>Kwietniewski, 1898: 426; <xref ref-type="bibr" rid="B25">Pax 1910</xref>: 167; <xref ref-type="bibr" rid="B19">McMurrich 1910</xref>: 26–28; <xref ref-type="bibr" rid="B3">Carlgren 1912</xref>: 44–47.</comment></tp:nomenclature-citation><tp:nomenclature-citation><tp:taxon-name>
                    <tp:taxon-name-part taxon-name-part-type="genus" reg="Cerianthus">Cerianthus</tp:taxon-name-part> <tp:taxon-name-part taxon-name-part-type="species" reg="sulcatus">sulcatus</tp:taxon-name-part></tp:taxon-name><comment>McMurrich, 1910: 28–30.</comment></tp:nomenclature-citation><tp:nomenclature-citation><tp:taxon-name>
                    <tp:taxon-name-part taxon-name-part-type="genus" reg="Ceriantheomorphe">Ceriantheomorphe</tp:taxon-name-part> <tp:taxon-name-part taxon-name-part-type="species" reg="ambonensis">ambonensis</tp:taxon-name-part></tp:taxon-name><comment>– <xref ref-type="bibr" rid="B4">Carlgren 1931</xref>: 1.</comment></tp:nomenclature-citation></tp:nomenclature-citation-list></tp:nomenclature><tp:treatment-sec sec-type="material" id="SECID0E2WAG"><title>Material examined.</title><p><bold>(<named-content xmlns:xlink="http://www.w3.org/1999/xlink" content-type="dwc:institutional_code" xlink:type="simple">MZSP</named-content> 8476)</bold>: • young individual (3.8 cm long) from Jakarta Bay, Indonesia, K. Cassiolato leg. (viii/2011) (Fig. <xref ref-type="fig" rid="F6">6A–B</xref>).</p></tp:treatment-sec><tp:treatment-sec sec-type="diagnosis" id="SECID0EQXAG"><title>Diagnosis.</title><p>Small cerianthid, 3.8 cm long and 2.1 cm wide. 48 marginal tentacles and 72 labial tentacles, both disposed in three cycles. Directive marginal and labial tentacles absent. Marginal tentacles arrangement: (0)1123.1121.1213.1213... Labial tentacles arrangement: (0)112.1121.1121.1121… Pharynx occupies about 18% of total body length. Hyposulcus and hemisulci absent. Gastrovascular cavity occupies about 55% of total body length. Three pairs of protomesenteries, all connected to the siphonoglyph (directive mesenteries, P2 and P3). About 96 mesenteries arranged in M,B,m,b (Fig. <xref ref-type="fig" rid="F7">7</xref>). Directive mesenteries shorter than all other mesenteries. Protomesenteries (P2) longer than all metamesenteries. Ratio of 4% between betamesenteries (B × b) and 2.2–3.5% between metamesenteries (M × m). Directive mesenteries, protomesenteries P2 and P3, occupy 2.3%, 85.7%, 14.2% of total gastrovascular cavity length, respectively. Cnidome (Fig. <xref ref-type="fig" rid="F8">8</xref>, Table <xref ref-type="table" rid="T3">3</xref>) composed of spirocysts, microbasic b-mastigophores (six types), atrichous (one type), ptychocyst and holotrichous.</p><table-wrap id="T3" position="float" orientation="portrait"><label>Table 3.</label><caption><p>Measurements of 30 cnida capsules for each cnida type in 6 distinct body regions of <italic><tp:taxon-name><tp:taxon-name-part taxon-name-part-type="genus" reg="Ceriantheomorphe">Ceriantheomorphe</tp:taxon-name-part> <tp:taxon-name-part taxon-name-part-type="species" reg="ambonensis">ambonensis</tp:taxon-name-part></tp:taxon-name></italic> (N = 1). Information inside parentheses indicates cnidae length and width, respectively, and information outside parentheses indicates average of cnidae size.</p></caption><table id="TID0ELXBG" rules="all"><tbody><tr><th rowspan="1" colspan="1">Body part/cnida type</th><th rowspan="1" colspan="1">
                        <italic><tp:taxon-name><tp:taxon-name-part taxon-name-part-type="genus" reg="Ceriantheomorphe">Ceriantheomorphe</tp:taxon-name-part> <tp:taxon-name-part taxon-name-part-type="species" reg="ambonensis">ambonensis</tp:taxon-name-part></tp:taxon-name></italic>
                      </th></tr><tr><td rowspan="1" colspan="2">
                        <bold>Marginal tentacles</bold>
                      </td></tr><tr><td rowspan="1" colspan="1">Microbasic b-mastigophore type II</td><td rowspan="1" colspan="1">36.02 (23.16–48.89) × 6.18 (4.89–7.47)</td></tr><tr><td rowspan="1" colspan="1">Microbasic b-mastigophore type IV</td><td rowspan="1" colspan="1">19.54 (14.42–24.66) × 6.18 (4.89–7.47)</td></tr><tr><td rowspan="1" colspan="1">Microbasic b-mastigophore type V</td><td rowspan="1" colspan="1">18.90 (16.21–21.60) × 2.56 (2.22–2.90)</td></tr><tr><td rowspan="1" colspan="2">
                        <bold>Labial tentacles</bold>
                      </td></tr><tr><td rowspan="1" colspan="1">Microbasic b-mastigophore type I</td><td rowspan="1" colspan="1">46.84 (42.40–51.28) × 8.05 (6.46–9.65)</td></tr><tr><td rowspan="1" colspan="1">Microbasic b-mastigophore type II</td><td rowspan="1" colspan="1">30.31 (26.15–34.47) × 4.58 (3.30–5.87)</td></tr><tr><td rowspan="1" colspan="1">Microbasic b-mastigophore type III</td><td rowspan="1" colspan="1">27.68 (24.16–31.20) × 3.54 (2.83–4.25)</td></tr><tr><td rowspan="1" colspan="1">Microbasic b-mastigophore type V</td><td rowspan="1" colspan="1">23.52 (18.13–28.92) × 2.82 (2.05–3.59)</td></tr><tr><td rowspan="1" colspan="2">
                        <bold>Pharynx</bold>
                      </td></tr><tr><td rowspan="1" colspan="1">Atrichous</td><td rowspan="1" colspan="1">40.36 (33.48–47.25) × 5.99 (4.81–7.17)</td></tr><tr><td rowspan="1" colspan="1">Microbasic b-mastigophore type I</td><td rowspan="1" colspan="1">50.45 (44.63–56.28) × 7.49 (5.92–9.07)</td></tr><tr><td rowspan="1" colspan="1">Microbasic b-mastigophore type II</td><td rowspan="1" colspan="1">36.49 (32.28–40.70) × 5.17 (3.58–6.76)</td></tr><tr><td rowspan="1" colspan="1">Microbasic b-mastigophore type III</td><td rowspan="1" colspan="1">29.92 (24.42–35.42) × 3.59 (2.48–4.71)</td></tr><tr><td rowspan="1" colspan="2">
                        <bold>Column</bold>
                      </td></tr><tr><td rowspan="1" colspan="1">Ptychocyst</td><td rowspan="1" colspan="1">61.96 (53.31–70.62) × 21.63 (17.22–26.05)</td></tr><tr><td rowspan="1" colspan="1">Atrichous</td><td rowspan="1" colspan="1">48.50 (41.69–55.32) × 11.38 (8.74–14.03)</td></tr><tr><td rowspan="1" colspan="1">Microbasic b-mastigophore type I</td><td rowspan="1" colspan="1">41.45 (34.51–48.39) × 9.64 (8.74–10.54)</td></tr><tr><td rowspan="1" colspan="1">Holotrichous</td><td rowspan="1" colspan="1">55.10 (47.45–62.76) × 14.97 (11.27–18.68)</td></tr><tr><td rowspan="1" colspan="2">
                        <bold>Mesenteries M</bold>
                      </td></tr><tr><td rowspan="1" colspan="1">Microbasic b-mastigophore type I</td><td rowspan="1" colspan="1">49.11 (43.91–54.31) × 9.24 (6.92–11.57)</td></tr><tr><td rowspan="1" colspan="1">Microbasic b-mastigophore type IV</td><td rowspan="1" colspan="1">19.03 (16.70–21.37) × 4.99 (3.38–6.61)</td></tr><tr><td rowspan="1" colspan="2">
                        <bold>Mesenteries b</bold>
                      </td></tr><tr><td rowspan="1" colspan="1">Microbasic b-mastigophore type IV</td><td rowspan="1" colspan="1">22.34 (16.34–28.34) × 5.93 (4.10–7.76)</td></tr></tbody></table></table-wrap></tp:treatment-sec><tp:treatment-sec sec-type="distribution" id="SECID0EV5AG"><title>Distribution.</title><p>Indonesia, shallow waters.</p></tp:treatment-sec><tp:treatment-sec sec-type="description" id="SECID0E15AG"><title>Description of specimen.</title><p>Small individual, with 3.8 cm long and 2.1 cm wide. 48 marginal tentacles and 72 labial tentacles, both disposed in three cycles. Marginal tentacles arrangement: (0)1123.112…, labial tentacles arrangement: (0)112.112.112… Small pharynx, occupies 18% of total body length. Hyposulcus and hemisulci absent. Well-marked siphonoglyph with three pairs of mesenteries connected to it (one pair of directive mesenteries and two pairs of protomesenteries). Long protomesenteries (P2) extending to the terminal pore and longer than other mesenteries. Directive mesenteries shorter than all mesenteries. Protomesenteries (P3) shorter than metamesenteries (M and m) and longer than betamesenteries (B and b). 96 mesenteries arranged in M,B,m,b (Fig. <xref ref-type="fig" rid="F6">6</xref>). Mesenteric filaments and craspedonemes present on initial portion of the gastrovascular cavity. Gastrovascular cavity occupies approximately 55% of the entire body length. Directive mesenteries and protomesenteries P3 occupy 2.3% and 14.2% of total gastrovascular cavity length, respectively, while protomesenteries P2 occupies 85.7%. Ratio of 2.2–3.5% between metamesenteries (M × m) and 4% between betamesenteries (B × b). Cnidome (Fig. <xref ref-type="fig" rid="F7">7</xref>) composed of spirocysts, microbasic b- mastigophores (six types), atrichous (one type), ptychocyst and holotrichous.</p></tp:treatment-sec><tp:treatment-sec><!--Section generated to contain objects referenced in tp:taxon-treatment.--><fig id="F6" position="float" orientation="portrait"><object-id xmlns:xlink="http://www.w3.org/1999/xlink" content-type="doi" xlink:type="simple">10.3897/zookeys.874.35835.figure6</object-id><object-id xmlns:xlink="http://www.w3.org/1999/xlink" content-type="arpha" xlink:type="simple">9126FAB8B6265C92B58B8C3C13872F9F</object-id><label>Figure 6.</label><caption><p>Specimen of <italic><tp:taxon-name><tp:taxon-name-part taxon-name-part-type="genus" reg="Ceriantheomorphe">Ceriantheomorphe</tp:taxon-name-part> <tp:taxon-name-part taxon-name-part-type="species" reg="ambonensis">ambonensis</tp:taxon-name-part></tp:taxon-name></italic> (<named-content xmlns:xlink="http://www.w3.org/1999/xlink" content-type="dwc:institutional_code" xlink:type="simple">MZSP</named-content> 8476). <bold>A</bold> Dissected specimen and <bold>B</bold> external morphology.</p></caption><graphic xmlns:xlink="http://www.w3.org/1999/xlink" xlink:href="zookeys-874-127-g006.jpg" position="float" orientation="portrait" xlink:type="simple" id="oo_338812.jpg"><uri content-type="original_file" xlink:type="simple">https://binary.pensoft.net/fig/338812</uri></graphic></fig><fig id="F7" position="float" orientation="portrait"><object-id xmlns:xlink="http://www.w3.org/1999/xlink" content-type="doi" xlink:type="simple">10.3897/zookeys.874.35835.figure7</object-id><object-id xmlns:xlink="http://www.w3.org/1999/xlink" content-type="arpha" xlink:type="simple">60AF1B2BA3735C32818072B03E38B680</object-id><label>Figure 7.</label><caption><p>Mesenteries arrangement of <italic><tp:taxon-name><tp:taxon-name-part taxon-name-part-type="genus" reg="Ceriantheomorphe">Ceriantheomorphe</tp:taxon-name-part> <tp:taxon-name-part taxon-name-part-type="species" reg="ambonensis">ambonensis</tp:taxon-name-part></tp:taxon-name></italic>. <bold>MT</bold> Marginal tentacles <bold>LT</bold> Labial tentacles, <bold>M</bold> and <bold>m</bold>. Metamesenteries, <bold>B</bold> and <bold>b</bold>. Betamesenteries.</p></caption><graphic xmlns:xlink="http://www.w3.org/1999/xlink" xlink:href="zookeys-874-127-g007.jpg" position="float" orientation="portrait" xlink:type="simple" id="oo_338813.jpg"><uri content-type="original_file" xlink:type="simple">https://binary.pensoft.net/fig/338813</uri></graphic></fig><fig id="F8" position="float" orientation="portrait"><object-id xmlns:xlink="http://www.w3.org/1999/xlink" content-type="doi" xlink:type="simple">10.3897/zookeys.874.35835.figure8</object-id><object-id xmlns:xlink="http://www.w3.org/1999/xlink" content-type="arpha" xlink:type="simple">9A8D470AAFF45EB1A46A2DD469991525</object-id><label>Figure 8.</label><caption><p>Cnidome of <italic><tp:taxon-name><tp:taxon-name-part taxon-name-part-type="genus" reg="Ceriantheomorphe">Ceriantheomorphe</tp:taxon-name-part> <tp:taxon-name-part taxon-name-part-type="species" reg="ambonensis">ambonensis</tp:taxon-name-part></tp:taxon-name></italic>. <bold>A</bold> Microbasic b-mastigophore type I <bold>B</bold> microbasic b-mastigophore type II <bold>C</bold> microbasic b-mastigophore type III <bold>D</bold> microbasic b-mastigophore type IV <bold>E</bold> microbasic b-mastigophore type V <bold>F</bold> microbasic b-mastigophore type VI <bold>G</bold> atrichous <bold>H</bold> holotrich <bold>I</bold> ptychocyst. Scale bars: 15 µm.</p></caption><graphic xmlns:xlink="http://www.w3.org/1999/xlink" xlink:href="zookeys-874-127-g008.jpg" position="float" orientation="portrait" xlink:type="simple" id="oo_338814.jpg"><uri content-type="original_file" xlink:type="simple">https://binary.pensoft.net/fig/338814</uri></graphic></fig></tp:treatment-sec><ref-list><ref id="B25"><mixed-citation xmlns:xlink="http://www.w3.org/1999/xlink" xlink:type="simple"><person-group><name name-style="western"><surname>Pax</surname><given-names>F</given-names></name></person-group> (<year>1910</year>) <article-title>Studien an westindischen Aktinien. Zoologische jahrbucher. Abteilung für allgemeine Zoologie und Physiologie der Tiere, Suppl.</article-title><volume>11</volume>: <fpage>157</fpage>–<lpage>330</lpage>.</mixed-citation></ref><ref id="B19"><mixed-citation xmlns:xlink="http://www.w3.org/1999/xlink" xlink:type="simple"><person-group><name name-style="western"><surname>McMurrich</surname><given-names>JP</given-names></name></person-group> (<year>1910</year>) <article-title><tp:taxon-name><tp:taxon-name-part taxon-name-part-type="order">Actiniaria</tp:taxon-name-part></tp:taxon-name> of the Siboga expedition, Part I. <tp:taxon-name><tp:taxon-name-part taxon-name-part-type="order">Ceriantharia</tp:taxon-name-part></tp:taxon-name>.</article-title><source>Siboga-expeditie Monographes</source><volume>10</volume>: <fpage>1</fpage>–<lpage>48</lpage>.</mixed-citation></ref><ref id="B3"><mixed-citation xmlns:xlink="http://www.w3.org/1999/xlink" xlink:type="simple"><person-group><name name-style="western"><surname>Carlgren</surname><given-names>O</given-names></name></person-group> (<year>1912</year>) <article-title><tp:taxon-name><tp:taxon-name-part taxon-name-part-type="order">Ceriantharia</tp:taxon-name-part></tp:taxon-name>.</article-title><source>The Danish Ingolf-Expedition</source><volume>5</volume>(<issue>3</issue>): <fpage>1</fpage>–<lpage>78</lpage>.</mixed-citation></ref><ref id="B4"><mixed-citation xmlns:xlink="http://www.w3.org/1999/xlink" xlink:type="simple"><person-group><name name-style="western"><surname>Carlgren</surname><given-names>O</given-names></name></person-group> (<year>1931</year>) <article-title>On some <tp:taxon-name><tp:taxon-name-part taxon-name-part-type="order">Ceriantharia</tp:taxon-name-part></tp:taxon-name>.</article-title><source>Arkiv för Zoology</source><volume>23</volume>: <fpage>1</fpage>–<lpage>10</lpage>.</mixed-citation></ref></ref-list></tp:taxon-treatment>
