# Supplementary material for: Revision of the genus Ceriantheomorphe (Cnidaria, Anthozoa, Ceriantharia) with description of a new species from the Gulf of Mexico and northwestern Atlantic
Source: Zookeys. 2019 Sep 9;874:127–48. doi: 10.3897/zookeys.874.35835 (PMC6746745; doi:10.3897/zookeys.874.35835)
Supplement: XML Treatment for Ceriantheomorphe adelita [file zookeys.874.35835-treatment4.xml]

<!DOCTYPE tp:taxon-treatment
  PUBLIC "-//TaxonX//DTD Taxonomic Treatment Publishing DTD v0 20100105//EN" "tax-treatment-NSO.dtd">
<tp:taxon-treatment xmlns:tp="http://www.plazi.org/taxpub"><tp:treatment-meta><kwd-group><label>Taxon classification</label><kwd><named-content xmlns:xlink="http://www.w3.org/1999/xlink" content-type="kingdom">Animalia</named-content></kwd><kwd><named-content xmlns:xlink="http://www.w3.org/1999/xlink" content-type="order">Spirularia</named-content></kwd><kwd><named-content xmlns:xlink="http://www.w3.org/1999/xlink" content-type="family">Cerianthidae</named-content></kwd></kwd-group><mixed-citation publication-type="journal"><person-group><name><surname>Lopes</surname><given-names>Celine S.S.</given-names></name><name><surname>Ceriello</surname><given-names>Hellen</given-names></name><name><surname>Morandini</surname><given-names>André C.</given-names></name><name><surname>Stampar</surname><given-names>Sérgio N.</given-names></name></person-group><article-title>Revision of the genus <italic><tp:taxon-name><tp:taxon-name-part taxon-name-part-type="genus" reg="Ceriantheomorphe">Ceriantheomorphe</tp:taxon-name-part></tp:taxon-name></italic> (<tp:taxon-name><tp:taxon-name-part taxon-name-part-type="phylum">Cnidaria</tp:taxon-name-part></tp:taxon-name>, <tp:taxon-name><tp:taxon-name-part taxon-name-part-type="class">Anthozoa</tp:taxon-name-part></tp:taxon-name>, <tp:taxon-name><tp:taxon-name-part taxon-name-part-type="order">Ceriantharia</tp:taxon-name-part></tp:taxon-name>) with description of a new species from the Gulf of Mexico and northwestern Atlantic</article-title><source>Zookeys</source><day>09</day><month>9</month><year>2019</year><volume>874</volume><fpage>127</fpage><lpage>148</lpage><pub-id pub-id-type="doi">10.3897/zookeys.874.35835</pub-id></mixed-citation></tp:treatment-meta><tp:nomenclature><tp:taxon-name><object-id xmlns:xlink="http://www.w3.org/1999/xlink" content-type="arpha" xlink:type="simple">27D64B3704735895842BF9F5226B24C4</object-id>
                <tp:taxon-name-part taxon-name-part-type="genus" reg="Ceriantheomorphe">Ceriantheomorphe</tp:taxon-name-part>
                <tp:taxon-name-part taxon-name-part-type="species" reg="adelita">adelita</tp:taxon-name-part>
                <object-id xmlns:xlink="http://www.w3.org/1999/xlink" content-type="zoobank" xlink:type="simple">http://zoobank.org/702BDFDD-870C-43EB-B59A-05A994177D56</object-id>
              </tp:taxon-name><tp:taxon-authority>Lopes, Morandini &amp; Stampar</tp:taxon-authority><tp:taxon-status xmlns:xlink="http://www.w3.org/1999/xlink" xlink:type="simple">sp. nov.</tp:taxon-status><xref ref-type="fig" rid="F9">Fig. 9A–B</xref><tp:nomenclature-citation-list><tp:nomenclature-citation><tp:taxon-name>
                    <tp:taxon-name-part taxon-name-part-type="genus" reg="Ceriantheomorphe">Ceriantheomorphe</tp:taxon-name-part> <tp:taxon-name-part taxon-name-part-type="species" reg="brasiliensis">brasiliensis</tp:taxon-name-part></tp:taxon-name><comment>Carlgren, 1931 (in part): 2–6; <xref ref-type="bibr" rid="B6">Carlgren and Hedgpeth 1952</xref>: 148, 169–170; <xref ref-type="bibr" rid="B12">Hedgpeth 1954</xref>: 286–290; <xref ref-type="bibr" rid="B23">Molodtsova 2009</xref>: 365–367; <xref ref-type="bibr" rid="B31">Stampar et al. 2010</xref>: 205–209; <xref ref-type="bibr" rid="B30">Spier et al. 2012</xref>: 1–3.</comment></tp:nomenclature-citation></tp:nomenclature-citation-list></tp:nomenclature><tp:treatment-sec sec-type="material" id="SECID0EXBBG"><title>Material examined (3 specimens).</title><p><bold>Holotype</bold>: <named-content xmlns:xlink="http://www.w3.org/1999/xlink" content-type="dwc:institutional_code" xlink:type="simple">USNM</named-content> 50015 • adult individual, 19 cm long and 5.4–7.3 cm wide, Port Aransas, 32 km South off Corpus Christi, Texas, United States of America, W. Close leg. 07/ix/1947 (Fig. <xref ref-type="fig" rid="F9">9B</xref>). <bold>Paratypes</bold>: <named-content xmlns:xlink="http://www.w3.org/1999/xlink" content-type="dwc:institutional_code" xlink:type="simple">USNM</named-content> 50016 • damaged individual, Tamaulipas, Punta de Almagre to North of Hut’s Bayo, Pelican R/V exped. 17/iii/1949; <named-content xmlns:xlink="http://www.w3.org/1999/xlink" content-type="dwc:institutional_code" xlink:type="simple">USNM</named-content> 51253 • damaged juvenile individual, 5.0–5.9 cm wide from Pass A’Loutre (22 m depth), Louisiana, United States of America, Oh Johnny R/V exped. 25/vi/1969 (Fig. <xref ref-type="fig" rid="F9">9A</xref>).</p></tp:treatment-sec><tp:treatment-sec sec-type="diagnosis" id="SECID0EBDBG"><title>Diagnosis.</title><p>Large cerianthid, 19 cm long and 5.0–7.3 cm wide. 192–352 marginal tentacles (2.4–3.0 cm long in preserved animal) and 144 to 336 labial tentacles (0.5–2.0 cm long in preserved animal), both disposed in four cycles. Marginal tentacles arrangement: (0)1123.1122.1122.1123.1122…, labial tentacles arrangement: (0)1123. 1122… Siphonoglyph well-marked by two protuberant tissues. Three pairs of protomesenteries (directive mesenteries, P2 and P3), all connected to the siphonoglyph. Well distinct hyposulcus and hemisulci absent. Protomesenteries (P3) longer than metamesenteries (m). Ratio from 2.7–5.2% between metamesenteries (M × m) and 3% between betamesenteries (B × b). Directive mesenteries, P2 and P3, extend up to 30.5%, 92.5% and 56.4% of total gastrovascular cavity length, respectively. Cnidome (Fig. <xref ref-type="fig" rid="F10">10A–I</xref>, Table <xref ref-type="table" rid="T4">4</xref>) composed of spirocysts, microbasic b-mastigophores (five types), atrichous (two types) and ptychocyst.</p><table-wrap id="T4" position="float" orientation="portrait"><label>Table 4.</label><caption><p>Measurements of 30 cnida capsules for each cnida type in 6 distinct body regions of <italic><tp:taxon-name><tp:taxon-name-part taxon-name-part-type="genus" reg="Ceriantheomorphe">Ceriantheomorphe</tp:taxon-name-part> <tp:taxon-name-part taxon-name-part-type="species" reg="adelita">adelita</tp:taxon-name-part></tp:taxon-name></italic> sp. nov. (N = 3). Information inside parentheses indicates cnidae length and width, respectively, and information outside parentheses indicates average of cnidae size.</p></caption><table id="TID0ETCAI" rules="all"><tbody><tr><th rowspan="1" colspan="1">Body part/cnida type</th><th rowspan="1" colspan="1"><italic><tp:taxon-name><tp:taxon-name-part taxon-name-part-type="genus" reg="Ceriantheomorphe">Ceriantheomorphe</tp:taxon-name-part> <tp:taxon-name-part taxon-name-part-type="species" reg="adelita">adelita</tp:taxon-name-part></tp:taxon-name></italic> sp. nov.</th></tr><tr><td rowspan="1" colspan="2">
                        <bold>Marginal tentacles</bold>
                      </td></tr><tr><td rowspan="1" colspan="1">Microbasic b-mastigophores II</td><td rowspan="1" colspan="1">39.19 (34.20–44.18) × 5.04 (4.07–6.01)</td></tr><tr><td rowspan="1" colspan="1">Microbasic b-mastigophores V</td><td rowspan="1" colspan="1">25.12 (20.16–30.09) × 3.04 (2.09–3.99)</td></tr><tr><td rowspan="1" colspan="2">
                        <bold>Labial tentacles</bold>
                      </td></tr><tr><td rowspan="1" colspan="1">Microbasic b-mastigophores I</td><td rowspan="1" colspan="1">48.72 (39.22–58.22) × 6.71 (5.24–8.19)</td></tr><tr><td rowspan="1" colspan="1">Microbasic b-mastigophores II</td><td rowspan="1" colspan="1">36.32 (28.18–44.46) × 4.77 (3.55–6.00)</td></tr><tr><td rowspan="1" colspan="2">
                        <bold>Pharynx</bold>
                      </td></tr><tr><td rowspan="1" colspan="1">Atrichous</td><td rowspan="1" colspan="1">41.66 (32.23–51.09) × 5.74 (4.13–7.35)</td></tr><tr><td rowspan="1" colspan="1">Microbasic b-mastigophores I</td><td rowspan="1" colspan="1">51.43 (40.10–62.77) × 7.7 (6.25–9.15)</td></tr><tr><td rowspan="1" colspan="1">Microbasic b-mastigophores II</td><td rowspan="1" colspan="1">44.2 (35.29–53.11) × 5.13 (3.97–6.29)</td></tr><tr><td rowspan="1" colspan="1">Microbasic b-mastigophores III</td><td rowspan="1" colspan="1">36.75 (27.57–45.93) × 3.36 (2.53–4.20)</td></tr><tr><td rowspan="1" colspan="2">
                        <bold>Column</bold>
                      </td></tr><tr><td rowspan="1" colspan="1">Atrichous</td><td rowspan="1" colspan="1">48.12 (38.88–57.37) × 9.28 (7.38–11.19)</td></tr><tr><td rowspan="1" colspan="1">Ptychocysts type I</td><td rowspan="1" colspan="1">55.42 (50.08–60.77) × 13.92 (9.49–18.35)</td></tr><tr><td rowspan="1" colspan="1">Microbasic b-mastigophores I</td><td rowspan="1" colspan="1">41.74 (47.80–35.68) × 6,0 (4.16–7.84)</td></tr><tr><td rowspan="1" colspan="1">Ptychocysts type II</td><td rowspan="1" colspan="1">64.3 (58.8–69.8) × 17.1 (15.0–19.2)</td></tr><tr><td rowspan="1" colspan="2">
                        <bold>Mesenteries M</bold>
                      </td></tr><tr><td rowspan="1" colspan="1">Microbasic b-mastigophores IV</td><td rowspan="1" colspan="1">18.77 (23.27–14.27) × 4.24 (2.5–5.99)</td></tr><tr><td rowspan="1" colspan="2">
                        <bold>Mesenteries b</bold>
                      </td></tr><tr><td rowspan="1" colspan="1">Microbasic b-mastigophores II</td><td rowspan="1" colspan="1">38.76 (34.01–43.51) × 4.36 (3.53–5.20)</td></tr><tr><td rowspan="1" colspan="1">Microbasic b-mastigophores III</td><td rowspan="1" colspan="1">19.94 (15.46–24.42) × 4.79 (3.98–5.60)</td></tr><tr><td rowspan="1" colspan="1">Microbasic b-mastigophores IV</td><td rowspan="1" colspan="1">23.37 (19.45–27.29) × 3.12 (2.15–4.10)</td></tr></tbody></table></table-wrap></tp:treatment-sec><tp:treatment-sec sec-type="etymology" id="SECID0EUJBG"><title>Etymology.</title><p>The specific name “<italic><tp:taxon-name><tp:taxon-name-part taxon-name-part-type="genus" reg="Ceriantheomorphe"/><tp:taxon-name-part taxon-name-part-type="species" reg="adelita">adelita</tp:taxon-name-part></tp:taxon-name></italic>” is an allusion to an important group of women that fought during the Mexican Revolution. Occasionally, they adopted the identities of men to join in combat against the enemy.</p></tp:treatment-sec><tp:treatment-sec sec-type="distribution" id="SECID0EEKBG"><title>Distribution.</title><p>Gulf of Mexico (Northern Mexico) to North Atlantic (North Carolina, United States of America), shallow waters.</p></tp:treatment-sec><tp:treatment-sec sec-type="description" id="SECID0EJKBG"><title>Description of holotype.</title><p><named-content xmlns:xlink="http://www.w3.org/1999/xlink" content-type="dwc:institutional_code" xlink:type="simple">USNM</named-content> 50015, adult specimen, 19 cm long and 5.4–7.3 cm wide. 352 marginal tentacles (2.7 cm long in preserved animal) and 336 labial tentacles (2.0 cm long in preserved animal), both disposed in four cycles. Marginal tentacles arrangement: (0)1132.1122.1123.1122.1122…, labial tentacles arrangement (0)1122.1122… Directive tentacle absent. Pharynx occupies about 21% of entire body length, siphonoglyph well-marked by two lateral protuberances. Three pairs of mesenteries connected to the siphonoglyph. Gastrovascular cavity taking up to 56% of total body length. Mesenteric filaments of almost the same length of mesenteries; with craspedonemes only in the initial part of the gastrovascular cavity. Distinct hyposulcus and hemisulci absent. Fertile mesenteries, except for the directives. About 236 mesenteries arranged in M,B,m,b (Fig. <xref ref-type="fig" rid="F11">11</xref>). Directive mesenteries longer than betamesenteries (b and B) and metamesenteries (m). Protomesenteries (P2) extend to aboral pore. Protomesenteries (P3) longer than directive mesenteries, betamesenteries (B and b) and metamesenteries (m). Ratio from 2.7–5.2% between metamesenteries (M × m) and 3% between betamesenteries (B × b). Directive mesenteries and P3 extend up to 30.5%, and 56.4% of total gastrovascular cavity length, respectively, while protomesenteries (P2) occupy 92.5%. Cnidome composed of microbasic b-mastigophores (five types), atrichous (two types) and ptychocyst (Fig. <xref ref-type="fig" rid="F10">10A–I</xref>, Table <xref ref-type="table" rid="T4">4</xref>).</p></tp:treatment-sec><tp:treatment-sec><!--Section generated to contain objects referenced in tp:taxon-treatment.--><fig id="F9" position="float" orientation="portrait"><object-id xmlns:xlink="http://www.w3.org/1999/xlink" content-type="doi" xlink:type="simple">10.3897/zookeys.874.35835.figure9</object-id><object-id xmlns:xlink="http://www.w3.org/1999/xlink" content-type="arpha" xlink:type="simple">460E781D5AF15B76AB2C5946EF2CBB62</object-id><label>Figure 9.</label><caption><p>Specimens of <italic><tp:taxon-name><tp:taxon-name-part taxon-name-part-type="genus" reg="Ceriantheomorphe">Ceriantheomorphe</tp:taxon-name-part> <tp:taxon-name-part taxon-name-part-type="species" reg="adelita">adelita</tp:taxon-name-part></tp:taxon-name></italic> sp. nov. <bold>A</bold> Damaged specimen <named-content xmlns:xlink="http://www.w3.org/1999/xlink" content-type="dwc:institutional_code" xlink:type="simple">USNM</named-content> 51253 from Louisiana <bold>B</bold> holotype specimen <named-content xmlns:xlink="http://www.w3.org/1999/xlink" content-type="dwc:institutional_code" xlink:type="simple">USNM</named-content> 50015 from Corpus Christi (USA).</p></caption><graphic xmlns:xlink="http://www.w3.org/1999/xlink" xlink:href="zookeys-874-127-g009.jpg" position="float" orientation="portrait" xlink:type="simple" id="oo_338815.jpg"><uri content-type="original_file" xlink:type="simple">https://binary.pensoft.net/fig/338815</uri></graphic></fig><fig id="F10" position="float" orientation="portrait"><object-id xmlns:xlink="http://www.w3.org/1999/xlink" content-type="doi" xlink:type="simple">10.3897/zookeys.874.35835.figure10</object-id><object-id xmlns:xlink="http://www.w3.org/1999/xlink" content-type="arpha" xlink:type="simple">479F04928F2C5EDBA11BE7360F25860C</object-id><label>Figure 10.</label><caption><p>Cnidome of <italic><tp:taxon-name><tp:taxon-name-part taxon-name-part-type="genus" reg="Ceriantheomorphe">Ceriantheomorphe</tp:taxon-name-part> <tp:taxon-name-part taxon-name-part-type="species" reg="adelita">adelita</tp:taxon-name-part></tp:taxon-name></italic> sp. nov. holotype. <bold>A</bold> Atrichous <bold>B</bold> ptychocyst type I <bold>C</bold> holotrich <bold>D</bold> ptychocyst type II <bold>E</bold> microbasic b-mastigophore type I <bold>F</bold> microbasic b-mastigophore type II <bold>G</bold> microbasic b-mastigophore type III <bold>H</bold> microbasic b-mastigophore type IV <bold>I</bold> microbasic b-mastigophore type V. Scale bars: 15 µm.</p></caption><graphic xmlns:xlink="http://www.w3.org/1999/xlink" xlink:href="zookeys-874-127-g010.jpg" position="float" orientation="portrait" xlink:type="simple" id="oo_338816.jpg"><uri content-type="original_file" xlink:type="simple">https://binary.pensoft.net/fig/338816</uri></graphic></fig><fig id="F11" position="float" orientation="portrait"><object-id xmlns:xlink="http://www.w3.org/1999/xlink" content-type="doi" xlink:type="simple">10.3897/zookeys.874.35835.figure11</object-id><object-id xmlns:xlink="http://www.w3.org/1999/xlink" content-type="arpha" xlink:type="simple">2C404DB74A5C5089BDF143AF570033CA</object-id><label>Figure 11.</label><caption><p>Mesenteries arrangement of <italic><tp:taxon-name><tp:taxon-name-part taxon-name-part-type="genus" reg="Ceriantheomorphe">Ceriantheomorphe</tp:taxon-name-part> <tp:taxon-name-part taxon-name-part-type="species" reg="adelita">adelita</tp:taxon-name-part></tp:taxon-name></italic> sp. nov. <bold>MT</bold> Marginal tentacles <bold>LT</bold> Labial tentacles <bold>M</bold> and <bold>m</bold> Metamesenteries <bold>B</bold> and <bold>b</bold> Betamesenteries.</p></caption><graphic xmlns:xlink="http://www.w3.org/1999/xlink" xlink:href="zookeys-874-127-g011.jpg" position="float" orientation="portrait" xlink:type="simple" id="oo_338817.jpg"><uri content-type="original_file" xlink:type="simple">https://binary.pensoft.net/fig/338817</uri></graphic></fig></tp:treatment-sec><ref-list><ref id="B6"><mixed-citation xmlns:xlink="http://www.w3.org/1999/xlink" xlink:type="simple"><person-group><name name-style="western"><surname>Carlgren</surname><given-names>O</given-names></name><name name-style="western"><surname>Hedgpeth</surname><given-names>JW</given-names></name></person-group> (<year>1952</year>) <article-title><tp:taxon-name><tp:taxon-name-part taxon-name-part-type="order">Actiniaria</tp:taxon-name-part></tp:taxon-name>, <tp:taxon-name><tp:taxon-name-part taxon-name-part-type="order">Zoantharia</tp:taxon-name-part></tp:taxon-name> and <tp:taxon-name><tp:taxon-name-part taxon-name-part-type="order">Ceriantharia</tp:taxon-name-part></tp:taxon-name> from shallow water in the northwestern Gulf of Mexico.</article-title><source>Publications of the Institute of Marine Science University of Texas</source><volume>2</volume>: <fpage>141</fpage>–<lpage>17</lpage>.</mixed-citation></ref><ref id="B12"><mixed-citation xmlns:xlink="http://www.w3.org/1999/xlink" xlink:type="simple"><person-group><name name-style="western"><surname>Hedgpeth</surname><given-names>JW</given-names></name></person-group> (<year>1954</year>) <article-title><tp:taxon-name><tp:taxon-name-part taxon-name-part-type="class">Anthozoa</tp:taxon-name-part></tp:taxon-name>: the anemones. Fisheries Bulletin of the Fish and Wildlife Service (U.S.</article-title><source>)</source><volume>55</volume>: <fpage>285</fpage>–<lpage>290</lpage>.</mixed-citation></ref><ref id="B23"><mixed-citation xmlns:xlink="http://www.w3.org/1999/xlink" xlink:type="simple"><person-group><name name-style="western"><surname>Molodtsova</surname><given-names>TN</given-names></name></person-group> (<year>2009</year>) <article-title><tp:taxon-name><tp:taxon-name-part taxon-name-part-type="order">Ceriantharia</tp:taxon-name-part></tp:taxon-name> (<tp:taxon-name><tp:taxon-name-part taxon-name-part-type="phylum">Cnidaria</tp:taxon-name-part></tp:taxon-name>) of the Gulf of Mexico.</article-title> In: <person-group><name name-style="western"><surname>Felder</surname><given-names>DL</given-names></name><name name-style="western"><surname>Camp</surname><given-names>DK</given-names></name></person-group> (<role>Eds</role>) <issue-title>Gulf of Mexico origin, waters, and biota: volume I, biodiversity.</issue-title><source>Texas A&amp;M University Press, College Station</source>, <fpage>365</fpage>–<lpage>367</lpage>.</mixed-citation></ref><ref id="B31"><mixed-citation xmlns:xlink="http://www.w3.org/1999/xlink" xlink:type="simple"><person-group><name name-style="western"><surname>Stampar</surname><given-names>SN</given-names></name><name name-style="western"><surname>Emig</surname><given-names>CC</given-names></name><name name-style="western"><surname>Morandini</surname><given-names>AC</given-names></name><name name-style="western"><surname>Kodja</surname><given-names>G</given-names></name><name name-style="western"><surname>Balboni</surname><given-names>A</given-names></name><name name-style="western"><surname>Silveira</surname><given-names>FL</given-names></name></person-group> (<year>2010</year>) <article-title>Is there any risk in a symbiotic species associating with an endengered one? A case of a phoronid worm growing on a case <italic><tp:taxon-name><tp:taxon-name-part taxon-name-part-type="genus">Ceriantheomorphe</tp:taxon-name-part></tp:taxon-name></italic> tube.</article-title><source>Cahiers de Biologie Marine</source><volume>51</volume>(<issue>2</issue>): <fpage>205</fpage>–<lpage>211</lpage>.</mixed-citation></ref><ref id="B30"><mixed-citation xmlns:xlink="http://www.w3.org/1999/xlink" xlink:type="simple"><person-group><name name-style="western"><surname>Spier</surname><given-names>D</given-names></name><name name-style="western"><surname>Stampar</surname><given-names>SN</given-names></name><name name-style="western"><surname>Prantoni</surname><given-names>AL</given-names></name></person-group> (<year>2012</year>) <article-title>New record of the endangered cerianthid <italic><tp:taxon-name><tp:taxon-name-part taxon-name-part-type="genus">Ceriantheomorphe</tp:taxon-name-part> <tp:taxon-name-part taxon-name-part-type="species">brasiliensis</tp:taxon-name-part></tp:taxon-name></italic> (<tp:taxon-name><tp:taxon-name-part taxon-name-part-type="phylum">Cnidaria</tp:taxon-name-part></tp:taxon-name>: <tp:taxon-name><tp:taxon-name-part taxon-name-part-type="subclass">Hexacorallia</tp:taxon-name-part></tp:taxon-name>) in Paranaguá Bay, southern Brazil.</article-title><source>Marine Biodiversity Records</source><volume>5</volume>(<issue>3</issue>): <fpage>1</fpage>–<lpage>4</lpage>. <ext-link xlink:type="simple" ext-link-type="doi" xlink:href="10.1017/S1755267212001078">https://doi.org/10.1017/S1755267212001078</ext-link></mixed-citation></ref></ref-list></tp:taxon-treatment>
